# Supplementary material for: Phenotypic and Genomic Comparison of Staphylococcus aureus Highlight Virulence and Host Adaptation Favoring the Success of Epidemic Clones
Source: mSystems. 2022 Nov 21;7(6):e00831-22. doi: 10.1128/msystems.00831-22 (PMC9765012; doi:10.1128/msystems.00831-22)
Supplement: DATA SET S1 [file msystems.00831-22-s0004.xlsx]

## Sheet: n=983
ID	ST	spa_type	Resistance_type	year	spe_type
1312B10	ST5	t2460	MRSA	2013	blood
1312B16	ST398	t571	MSSA	2013	blood
1312B02	ST239	t030	MRSA	2013	blood
1612B58	ST5	t2460	MRSA	2016	blood
1612B12	ST5	t002	MSSA	2016	blood
1612B72	ST7	t796	MSSA	2016	blood
1313B26	ST630	t377	MSSA	2013	blood
CY06	ST5	t002	MSSA	2016	blood
CY01	ST2959	t1425	MSSA	2016	blood
CY03	ST15	t803	MSSA	2016	blood
CY04	ST7	t796	MSSA	2016	blood
CY05	ST188	t2152	MSSA	2016	blood
CY07	ST6	t2915	MSSA	2016	blood
CY09	ST188	t3019	MSSA	2016	blood
CY10	ST59	t437	MSSA	2016	blood
CY11	ST398	t1250	MSSA	2016	blood
CY13	ST398	t3615	MSSA	2016	blood
CY14	ST30	t7713	MSSA	2016	blood
CY18	unknown	t693	MSSA	2016	blood
CY19	ST15	t14014	MSSA	2016	blood
CY20	ST121	t7290	MSSA	2016	blood
CY02	ST630	t4549	MRSA	2016	blood
CY08	ST2212	t2460	MRSA	2016	blood
CY12	ST630	t4549	MRSA	2016	blood
CY15	ST239	t030	MRSA	2016	blood
CY16	ST59	t3590	MRSA	2016	blood
CY17	ST239	t030	MRSA	2016	blood
CY13035	ST15	t084	MSSA	2013	blood
CY13032	ST25	t078	MSSA	2013	blood
CY13034	ST630	t377	MSSA	2013	blood
CY13038	ST7	t796	MSSA	2013	blood
1313B32	ST15	t084	MRSA	2013	blood
CY13036	ST59	t437	MRSA	2013	blood
1902BS01	ST398	t571	MSSA	2019	blood
1902BS02	ST59	t437	MRSA	2019	blood
1902BS03	unknown	t779	MSSA	2019	blood
1902BS04	unknown	t304	MSSA	2019	blood
1902BS05	ST188	t189	MSSA	2019	blood
1902BS06	unknown	t5635	MSSA	2019	blood
1902BS07	ST6	t701	MSSA	2019	blood
1902BS08	ST630	t377	MSSA	2019	blood
1902BS09	ST59	t441	MRSA	2019	blood
1902BS10	unknown	t6684	MSSA	2019	blood
1902BS11	ST15	t085	MSSA	2019	blood
1902BS12	ST15	t084	MSSA	2019	blood
1902BS13	unknown	t179	MSSA	2019	blood
1902BS14	ST239	t030	MRSA	2019	blood
1902BS15	unknown	t078	MSSA	2019	blood
1902BS16	ST5	t002	MRSA	2019	blood
1902BS17	ST7	t796	MSSA	2019	blood
1902BS18	ST965	t062	MSSA	2019	blood
1902BS19	ST5	t2460	MRSA	2019	blood
1902BS20	ST398	t034	MSSA	2019	blood
1902BS21	unknown	t10804	MRSA	2019	blood
1902BS22	unknown	t12135	MSSA	2019	blood
1902BS23	unknown	t6750	MSSA	2019	blood
1902BS24	ST22	t309	MSSA	2019	blood
1301B39	ST2633	t062	MSSA	2013	blood
1301B48	ST5	t002	MSSA	2013	blood
1301B16	ST15	t803	MSSA	2013	blood
1301B76	ST188	t189	MSSA	2013	blood
1301B02	ST59	t437	MSSA	2013	blood
1601B03	ST5	t002	MSSA	2016	blood
1601B08	ST25	t3292	MSSA	2016	blood
1601B09	ST188	t189	MSSA	2016	blood
1601B27	ST1	t177	MSSA	2016	blood
1601B54	ST398	t1451	MSSA	2016	blood
1601B74	ST59	t12011	MRSA	2016	blood
1801B10	ST6	t701	MSSA	2018	blood
1801B13	ST25	t1521	MSSA	2018	blood
1801B63	ST121	t2086	MSSA	2018	blood
1801B74	ST188	t8428	MSSA	2018	blood
1801B30	ST338	t437	MRSA	2018	blood
1801B42	ST2631	t164	MSSA	2018	blood
1801B47	ST3628	t2	MSSA	2018	blood
BR13011	ST5	t002	MSSA	2013	blood
BR13049	ST5	t002	MSSA	2013	blood
BR13020	unknown	t3539	MSSA	2013	blood
BR13012	ST30	t021	MRSA	2013	blood
1901BS01	unknown	t1023	MSSA	2019	blood
1901BS02	ST59	t437	MRSA	2019	blood
1901BS03	ST338	t437	MRSA	2019	blood
1901BS04	ST59	t441	MRSA	2019	blood
1901BS05	ST59	t437	MRSA	2019	blood
1901BS07	ST1232	t034	MRSA	2019	blood
1901BS08	unknown	t1081	MRSA	2019	blood
1901BS09	ST59	t437	MRSA	2019	blood
1901BS10	ST338	t437	MRSA	2019	blood
1901BS11	unknown	t324	MRSA	2019	blood
1901BS12	ST5	t2460	MRSA	2019	blood
1901BS13	ST59	t437	MRSA	2019	blood
1901BS14	ST59	t441	MRSA	2019	blood
1901BS15	unknown	t1544	MSSA	2019	blood
1901BS16	ST7	t796	MSSA	2019	blood
1901BS17	unknown	t674	MSSA	2019	blood
1901BS18	ST188	t189	MSSA	2019	blood
1901BS19	unknown	t8914	MSSA	2019	blood
1901BS21	ST22	t309	MSSA	2019	blood
1901BS22	ST15	t084	MSSA	2019	blood
1901BS23	ST398	t034	MSSA	2019	blood
1901BS24	unknown	t078	MSSA	2019	blood
1901BS25	ST965	t062	MSSA	2019	blood
1901BS26	ST22	t309	MSSA	2019	blood
1901BS27	ST5	t548	MSSA	2019	blood
1901BS28	ST22	t309	MSSA	2019	blood
1901BS29	unknown	t2592	MSSA	2019	blood
1901BS30	unknown	t078	MSSA	2019	blood
1901BS31	unknown	t5502	MSSA	2019	blood
1901BS32	ST188	t189	MSSA	2019	blood
1901BS33	ST2631	t164	MSSA	2019	blood
1901BS34	ST15	t084	MSSA	2019	blood
1901BS35	ST22	t309	MSSA	2019	blood
X11	ST5	t13142	MSSA	2016	blood
X14	ST5	t002	MSSA	2016	blood
X17	ST5	t002	MSSA	2016	blood
X20	ST5	t002	MSSA	2016	blood
X01	ST7	t796	MSSA	2016	blood
X02	ST573	t2980	MSSA	2016	blood
X03	ST398	t034	MSSA	2016	blood
X04	ST188	t2765	MSSA	2016	blood
X07	ST398	t034	MSSA	2016	blood
X08	ST398	t034	MSSA	2016	blood
X09	ST217	t309	MSSA	2016	blood
X10	ST121	t159	MSSA	2016	blood
X13	ST398	t034	MSSA	2016	blood
X15	ST398	t571	MSSA	2016	blood
X18	ST25	t3292	MSSA	2016	blood
X19	ST25	t3292	MSSA	2016	blood
X05	ST398	t034	MRSA	2016	blood
X06	ST398	t034	MRSA	2016	blood
X12	unknown	t2460	MRSA	2016	blood
X16	ST5	t2460	MRSA	2016	blood
PU13080	ST5	t002	MSSA	2013	blood
PU13064	ST965	t062	MRSA	2013	blood
PU13076	ST188	t189	MSSA	2013	blood
PU13077	ST188	t189	MSSA	2013	blood
PU13047	ST398	t1451	MSSA	2013	blood
PU13048	ST7	t796	MSSA	2013	blood
PU13078	ST7	t091	MSSA	2013	blood
1914BS01	unknown	t172	MRSA	2019	blood
1914BS02	ST59	t437	MRSA	2019	blood
1914BS03	unknown	t287	MSSA	2019	blood
1914BS04	ST15	t084	MSSA	2019	blood
1914BS05	ST398	t571	MSSA	2019	blood
1914BS06	ST239	t030	MRSA	2019	blood
1914BS07	unknown	t463	MSSA	2019	blood
1914BS08	ST5	t2460	MRSA	2019	blood
1914BS09	unknown	t4431	MSSA	2019	blood
1914BS10	unknown	t1456	MSSA	2019	blood
1914BS11	unknown	t3527	MSSA	2019	blood
1914BS12	unknown	t172	MSSA	2019	blood
1914BS13	ST1	t127	MSSA	2019	blood
1914BS14	unknown	t1116	MSSA	2019	blood
1914BS15	ST59	t437	MRSA	2019	blood
1914BS16	ST398	t571	MSSA	2019	blood
1914BS17	ST338	t437	MRSA	2019	blood
1914BS18	ST239	t030	MRSA	2019	blood
1914BS19	ST338	t437	MRSA	2019	blood
1914BS20	ST22	t309	MSSA	2019	blood
1914BS21	ST7	t091	MSSA	2019	blood
1914BS22	ST5	t2460	MRSA	2019	blood
1914BS23	unknown	t078	MSSA	2019	blood
1914BS24	ST6	t701	MSSA	2019	blood
1914BS25	unknown	t12588	MSSA	2019	blood
1914BS26	ST59	t437	MRSA	2019	blood
1914BS27	unknown	无条带,未切胶，不测序	MSSA	2019	blood
1914BS28	ST398	t034	MSSA	2019	blood
1914BS29	ST5	t2460	MRSA	2019	blood
1914BS30	ST59	t437	MRSA	2019	blood
1914BS31	unknown	t242	MSSA	2019	blood
1613B04	ST5	t264	MRSA	2016	blood
1613B03	ST630	t8410	MSSA	2016	blood
1613B29	ST6	t701	MSSA	2016	blood
1613B50	ST188	t189	MSSA	2016	blood
1613B07	ST239	t030	MRSA	2016	blood
1613B59	unknown	NA	MRSA	2016	blood
1810B57	ST5	t548	MSSA	2018	blood
1810B67	ST5	t002	MSSA	2018	blood
1810B53	ST6	t701	MSSA	2018	blood
1810B71	ST6	t701	MSSA	2018	blood
1810B54	ST59	t437	MRSA	2018	blood
1810B52	ST59	t1212	MSSA	2018	blood
1810B56	ST2315	t11687	MSSA	2018	blood
1810B50	ST2633	t3794	MSSA	2018	blood
GS13008	unknown	t11970	MSSA	2013	blood
GS13005	unknown	t14043	MSSA	2013	blood
GS13006	unknown	t14043	MSSA	2013	blood
GS13007	ST188	t189	MSSA	2013	blood
GS13010	ST188	t189	MSSA	2013	blood
GS13004	ST30	t338	MSSA	2013	blood
GS13003	ST398	t571	MSSA	2013	blood
GS13011	ST6	t701	MSSA	2013	blood
GS13080	ST6	t701	MSSA	2013	blood
GS13009	ST7	t091	MSSA	2013	blood
GS13001	ST59	t437	MRSA	2013	blood
GS13002	ST59	t437	MRSA	2013	blood
GZ13064	unknown	NA	MSSA	2013	blood
GZ13044	ST188	t189	MSSA	2013	blood
GZ13050	ST30	t338	MSSA	2013	blood
GZ13056	ST398	t011	MSSA	2013	blood
GZ13051	ST45	t116	MSSA	2013	blood
GZ13063	ST7	t091	MSSA	2013	blood
GZ13069	unknown	t1084	MRSA	2013	blood
1306B71	unknown	NA	MSSA	2013	blood
1306B74	ST15	t085	MSSA	2013	blood
1306B75	ST188	t189	MSSA	2013	blood
1306B81	ST188	t189	MSSA	2013	blood
1306B27	ST72	t148	MSSA	2013	blood
1306B88	unknown	t11363	MRSA	2013	blood
1306B72	ST239	t030	MRSA	2013	blood
1306B76	ST239	t030	MRSA	2013	blood
1606B32	ST15	NA	MSSA	2016	blood
1606B61	ST188	t189	MSSA	2016	blood
1606B42	ST59	t437	MRSA	2016	blood
1803B36	ST45	t15	MSSA	2018	blood
1803B14	ST59	t437	MRSA	2018	blood
1908BS01	unknown	t116	MRSA	2019	blood
1908BS02	ST7	t091	MSSA	2019	blood
1908BS03	ST338	t437	MRSA	2019	blood
1908BS04	ST7	t091	MSSA	2019	blood
1908BS06	unknown	t2036	MSSA	2019	blood
1908BS07	ST764	t1084	MRSA	2019	blood
1908BS09	ST764	t1084	MRSA	2019	blood
1908BS10	ST7	t091	MSSA	2019	blood
1908BS11	ST398	t571	MSSA	2019	blood
1908BS12	unknown	t364	MSSA	2019	blood
1908BS13	ST188	t189	MSSA	2019	blood
1908BS14	ST59	t437	MRSA	2019	blood
1908BS16	unknown	t1081	MRSA	2019	blood
1908BS17	ST188	t189	MSSA	2019	blood
1908BS18	ST764	t1084	MRSA	2020	blood
1908BS19	ST764	t1084	MRSA	2020	blood
1908BS20	unknown	t10647	MSSA	2020	blood
1908BS21	ST764	t1084	MRSA	2020	blood
1908BS22	ST239	t037	MRSA	2020	blood
1908BS23	unknown	t2883	MSSA	2020	blood
1908BS24	unknown	t1192	MSSA	2020	blood
1908BS25	ST188	t189	MSSA	2020	blood
1305B31	ST15	t084	MSSA	2013	blood
1305B14	ST188	t189	MSSA	2013	blood
1305B36	ST30	t338	MSSA	2013	blood
1305B52	ST688	t1425	MSSA	2013	blood
1305B70	ST72	t148	MSSA	2013	blood
1605B19	ST30	NA	MSSA	2016	blood
1605B54	ST3387	NA	MSSA	2016	blood
1605B71	ST943	t030	MSSA	2016	blood
1605B72	ST188	NA	MSSA	2016	blood
1605B78	ST88	t12444	MSSA	2016	blood
1605B32	ST1	NA	MRSA	2016	blood
1605B48	ST630	t8410	MRSA	2016	blood
1802B71	ST5	t548	MSSA	2018	blood
1802B75	ST6	t9736	MSSA	2018	blood
1802B72	ST45	t116	MRSA	2018	blood
1802B01	ST59	t437	MRSA	2018	blood
1802B76	ST59	t437	MRSA	2018	blood
1802B70	ST398	t34	MSSA	2018	blood
1802B06	ST508	t15	MRSA	2018	blood
1802B65	ST1809	t304	MRSA	2018	blood
1802B27	unknown	t0	MSSA	2018	blood
1802B69	unknown	t1376	MSSA	2018	blood
1311B09	ST239	t233	MRSA	2013	blood
1808B05	ST6	t701	MSSA	2018	blood
1808B10	ST8	t8	MSSA	2018	blood
1808B04	ST59	t437	MRSA	2018	blood
1808B08	ST59	t437	MRSA	2018	blood
1808B07	ST188	t189	MSSA	2018	blood
1808B14	ST188	t189	MSSA	2018	blood
1808B03	ST338	t9460	MRSA	2018	blood
1808B09	ST398	t34	MSSA	2018	blood
1808B12	ST1155	t2078	MSSA	2018	blood
1808B13	ST5798	t189	MSSA	2018	blood
J16	ST5	t5353	MSSA	2016	blood
J02	ST7	t796	MSSA	2016	blood
J03	ST7	t091	MSSA	2016	blood
J04	ST7	t2460	MSSA	2016	blood
J05	ST30	t363	MSSA	2016	blood
J07	ST7	t796	MSSA	2016	blood
J08	ST1	t127	MSSA	2016	blood
J13	unknown	t085	MSSA	2016	blood
J15	ST398	t034	MSSA	2016	blood
J17	ST188	t189	MSSA	2016	blood
J18	ST3687	t045	MSSA	2016	blood
J01	ST398	t011	MRSA	2016	blood
J06	ST5	t586	MRSA	2016	blood
J09	ST59	t437	MRSA	2016	blood
J10	ST764	t067	MRSA	2016	blood
J11	ST88	NA	MRSA	2016	blood
J12	ST398	t034	MRSA	2016	blood
J14	ST5	t085	MRSA	2016	blood
J19	ST5	t311	MRSA	2016	blood
J20	ST5	t2460	MRSA	2016	blood
JS13115	ST5	t2460	MRSA	2013	blood
JS13118	ST5	t311	MRSA	2013	blood
JS13111	ST1	t286	MSSA	2013	blood
JS13114	ST1	t286	MSSA	2013	blood
JS13107	ST188	t189	MSSA	2013	blood
JS13112	ST188	t189	MSSA	2013	blood
JS13110	ST59	t163	MSSA	2013	blood
JS13106	ST630	t377	MSSA	2013	blood
JS13108	ST239	t030	MRSA	2013	blood
1909BS01	ST398	t571	MSSA	2019	blood
1909BS02	ST7	t091	MSSA	2019	blood
1909BS03	ST188	t189	MSSA	2019	blood
1909BS04	ST188	t189	MSSA	2019	blood
1909BS05	ST4513	t437	MRSA	2019	blood
1909BS06	unknown	t1350	MSSA	2019	blood
1909BS07	ST1281	t164	MSSA	2019	blood
1909BS08	ST338	t437	MRSA	2019	blood
1909BS09	ST5	t2460	MRSA	2019	blood
1909BS10	unknown	t2413	MSSA	2019	blood
1909BS11	ST1281	t164	MSSA	2019	blood
1909BS12	ST59	t441	MRSA	2019	blood
1909BS13	ST4513	t437	MRSA	2019	blood
1909BS14	ST764	t002	MRSA	2019	blood
1909BS15	unknown	t803	MSSA	2019	blood
1909BS16	unknown	t14543	MSSA	2019	blood
1909BS17	ST59	t437	MRSA	2019	blood
1909BS18	unknown	t2109	MSSA	2019	blood
1909BS19	ST6	t701	MSSA	2019	blood
1909BS20	unknown	t1255	MRSA	2019	blood
1909BS21	unknown	t690	MRSA	2019	blood
1909BS22	ST15	t084	MSSA	2019	blood
1909BS23	ST398	t034	MRSA	2019	blood
1909BS24	unknown	t331	MRSA	2019	blood
1909BS25	ST188	t189	MSSA	2019	blood
1909BS26	ST1	t127	MSSA	2019	blood
1909BS27	ST15	t9833	MSSA	2019	blood
1909BS28	ST398	t034	MSSA	2019	blood
1909BS29	ST59	t437	MRSA	2019	blood
1909BS30	ST59	t441	MRSA	2019	blood
1315B68	unknown	t9101	MSSA	2013	blood
1315B34	ST398	t1451	MSSA	2013	blood
1315B16	ST672	t3841	MSSA	2013	blood
1315B77	unknown	t3401	MRSA	2013	blood
1315B49	ST239	t030	MRSA	2013	blood
1315B11	ST59	t437	MRSA	2013	blood
1615B08	ST25	t3292	MSSA	2016	blood
1615B20	ST7	t796	MSSA	2016	blood
1615B52	ST15	t084	MSSA	2016	blood
1615B76	ST25	t3292	MSSA	2016	blood
1812B19	ST15	t0	MSSA	2018	blood
1812B75	ST25	t528	MSSA	2018	blood
1812B38	ST121	t2092	MSSA	2018	blood
1812B74	ST188	t189	MSSA	2018	blood
1812B03	ST217	t309	MSSA	2018	blood
1812B41	ST239	t30	MRSA	2018	blood
1812B54	ST398	t1451	MSSA	2018	blood
1812B20	ST4477	t127	MSSA	2018	blood
1812B25	ST4477	t127	MRSA	2018	blood
1812B35	unknown	t954	MSSA	2018	blood
1906BS10	ST22	t309	MSSA	2019	blood
1906BS11	ST59	t437	MRSA	2019	blood
1906BS12	ST239	t037	MRSA	2019	blood
1906BS13	unknown	t7875	MRSA	2019	blood
1906BS14	ST5	t002	MSSA	2019	blood
1906BS15	unknown	t954	MSSA	2019	blood
1906BS16	unknown	t078	MSSA	2019	blood
1906BS17	ST398	t571	MSSA	2019	blood
1906BS18	ST59	t441	MRSA	2019	blood
1906BS19	ST22	t309	MSSA	2019	blood
1906BS20	ST239	t037	MRSA	2019	blood
1906BS21	unknown	t227	MSSA	2019	blood
1906BS22	ST22	t309	MSSA	2019	blood
1906BS23	ST5	t002	MSSA	2019	blood
1906BS24	ST1281	t164	MSSA	2019	blood
1906BS25	unknown	t693	MSSA	2019	blood
1906BS26	ST5	t002	MSSA	2019	blood
1906BS27	ST59	t437	MRSA	2019	blood
1906BS28	ST22	t309	MSSA	2019	blood
1906BS29	ST59	t437	MRSA	2019	blood
1906BS30	ST22	t309	MRSA	2019	blood
1906BS31	ST398	t571	MSSA	2019	blood
1906BS32	ST7	t796	MSSA	2019	blood
1906BS33	unknown	t630	MSSA	2019	blood
1906BS34	ST188	t189	MSSA	2019	blood
1906BS35	ST22	t309	MSSA	2019	blood
1906BS01	unknown	t5076	MRSA	2020	blood
1906BS02	ST22	t309	MSSA	2020	blood
1906BS04	ST7	t796	MSSA	2020	blood
1906BS05	ST59	t437	MRSA	2020	blood
1906BS06	ST7	t796	MSSA	2020	blood
1906BS07	unknown	t172	MRSA	2020	blood
1906BS08	ST398	t034	MSSA	2020	blood
1906BS09	ST7	t796	MSSA	2020	blood
1911BS03	unknown	t1810	MSSA	2019	blood
1911BS04	ST764	t002	MRSA	2019	blood
1911BS06	ST764	t002	MRSA	2019	blood
1911BS09	ST2631	t164	MSSA	2019	blood
1911BS12	unknown	t078	MSSA	2019	blood
1911BS15	ST5	t002	MRSA	2019	blood
1911BS17	ST1	t127	MRSA	2019	blood
1911BS18	unknown	t4208	MSSA	2019	blood
1911BS20	unknown	t509	MRSA	2019	blood
1911BS22	unknown	t078	MSSA	2019	blood
1911BS01	unknown	t1427	MSSA	2020	blood
1911BS02	ST2114	t701	MSSA	2020	blood
1911BS05	ST764	t002	MRSA	2020	blood
1911BS08	ST188	t189	MSSA	2020	blood
1911BS10	ST398	t571	MSSA	2020	blood
1911BS11	ST630	t4549	MRSA	2020	blood
1911BS13	unknown	t1376	MSSA	2020	blood
1911BS14	ST15	t085	MSSA	2020	blood
1911BS16	unknown	t1764	MRSA	2020	blood
1911BS19	unknown	t10739	MSSA	2020	blood
1911BS21	unknown	t8723	MRSA	2020	blood
R01	ST398	t034	MSSA	2016	blood
R02	unknown	t062	MSSA	2016	blood
R03	ST7	t796	MSSA	2016	blood
R05	ST7	t1943	MSSA	2016	blood
R11	ST1462	t4209	MSSA	2016	blood
R12	ST2139	t4209	MSSA	2016	blood
R13	ST188	t4209	MSSA	2016	blood
R18	ST630	t11041	MSSA	2016	blood
R04	ST5	t002	MRSA	2016	blood
R06	ST59	t437	MRSA	2016	blood
R07	unknown	t091	MRSA	2016	blood
R08	unknown	t437	MRSA	2016	blood
R09	ST398	t034	MRSA	2016	blood
R10	ST8	t008	MRSA	2016	blood
R14	ST5	t2460	MRSA	2016	blood
R15	ST764	t002	MRSA	2016	blood
R16	ST764	t002	MRSA	2016	blood
R17	ST630	t11041	MRSA	2016	blood
R19	ST5	t002	MRSA	2016	blood
R20	unknown	t9353	MRSA	2016	blood
RJ13044	ST764	t002	MRSA	2013	blood
RJ13046	ST5	t002	MRSA	2013	blood
RJ13043	ST5	t311	MRSA	2013	blood
RJ13045	ST6	t304	MSSA	2013	blood
RJ13024	ST437	t172	MRSA	2013	blood
1303b60	ST5	t548	MSSA	2013	blood
1303b33	ST1281	t164	MSSA	2013	blood
1303b55	ST1281	t164	MSSA	2013	blood
1303b67	ST1821	t4549	MSSA	2013	blood
1303b69	ST7	t091	MSSA	2013	blood
SH13064	unknown	#N/A	MSSA	2013	blood
SH13061	ST188	t189	MSSA	2013	blood
SH13055	ST509	t375	MSSA	2013	blood
SH13066	ST59	t437	MSSA	2013	blood
SH13054	ST728	t2883	MSSA	2013	blood
SH13049	ST952	t2365	MSSA	2013	blood
SH13048	unknown	t1252	MRSA	2013	blood
SH13069	unknown	NA	MRSA	2013	blood
SH13067	ST59	t437	MRSA	2013	blood
SH13062	ST7	t091	MRSA	2013	blood
SH13070	ST7	t091	MRSA	2013	blood
1804B27	ST5	t002	MRSA	2018	blood
1805B65	ST5	t002	MSSA	2018	blood
1805B61	ST15	t84	MSSA	2018	blood
1805B71	ST15	t254	MSSA	2018	blood
1805B72	ST15	t3077	MSSA	2018	blood
1805B30	ST217	t8962	MSSA	2018	blood
1805B03	ST398	t34	MSSA	2018	blood
1805B44	ST398	t34	MSSA	2018	blood
1805B10	ST492	t548	MSSA	2018	blood
1805B18	ST630	t9104	MSSA	2018	blood
1805B67	ST630	t8925	MSSA	2018	blood
1805B07	ST1281	t164	MSSA	2018	blood
1805B20	ST3193	t172	MRSA	2018	blood
1805B51	ST3193	t172	MRSA	2018	blood
TJ13001	ST398	t571	MSSA	2013	blood
TJ13033	ST59	t437	MSSA	2013	blood
TJ13003	ST7	t091	MSSA	2013	blood
TJ13025	ST239	t030	MRSA	2013	blood
1910BS01	unknown	t012	MSSA	2019	blood
1910BS02	ST59	t437	MRSA	2019	blood
1910BS03	unknown	t954	MSSA	2019	blood
1910BS04	ST398	t034	MSSA	2019	blood
1910BS05	ST630	t377	MSSA	2019	blood
1910BS06	unknown	t242	MSSA	2019	blood
1910BS07	ST15	t9833	MSSA	2019	blood
1910BS08	ST15	t9833	MSSA	2019	blood
1910BS09	ST398	t571	MSSA	2019	blood
1910BS10	ST398	t571	MSSA	2019	blood
1910BS11	ST7	t796	MSSA	2019	blood
1910BS12	ST1	t127	MSSA	2019	blood
1910BS13	ST5	t002	MSSA	2019	blood
1910BS14	ST1	t127	MSSA	2019	blood
1910BS15	ST1	t127	MSSA	2019	blood
1910BS16	ST1	t127	MSSA	2019	blood
1910BS17	ST398	t034	MSSA	2019	blood
1910BS18	ST398	t571	MSSA	2019	blood
1910BS19	ST5	t548	MSSA	2019	blood
1910BS20	ST6	t701	MSSA	2019	blood
1910BS21	unknown	t012	MSSA	2019	blood
1910BS22	ST22	t309	MSSA	2019	blood
1910BS23	ST398	t571	MSSA	2019	blood
1910BS24	ST398	t034	MSSA	2019	blood
1910BS25	ST1	t127	MSSA	2019	blood
1910BS26	ST398	t571	MSSA	2019	blood
1910BS27	ST59	t437	MRSA	2019	blood
1910BS28	ST1281	t164	MSSA	2019	blood
1910BS29	ST15	t9833	MSSA	2019	blood
1910BS30	ST5	t548	MSSA	2019	blood
1308B18	ST188	t189	MSSA	2013	blood
1308B47	ST188	t189	MSSA	2013	blood
1308B70	ST398	t571	MSSA	2013	blood
1308B57	ST239	t030	MRSA	2013	blood
1608B02	ST188	t189	MSSA	2016	blood
1608B04	ST6	t701	MSSA	2016	blood
1608B11	ST188	t189	MSSA	2016	blood
1608B22	ST398	t034	MSSA	2016	blood
1608B39	ST188	t189	MSSA	2016	blood
1608B61	ST398	t6587	MSSA	2016	blood
1608B74	ST15	t547	MSSA	2016	blood
1608B72	unknown	t030	MRSA	2016	blood
1608B80	ST239	t030	MRSA	2016	blood
1314B74	ST1	t127	MSSA	2013	blood
1314B35	ST188	t189	MSSA	2013	blood
1314B45	ST188	t189	MSSA	2013	blood
1314B62	ST188	t189	MSSA	2013	blood
1314B79	ST188	t189	MSSA	2013	blood
1314B36	ST6	t701	MSSA	2013	blood
1314B70	ST6	t701	MSSA	2013	blood
1314B72	ST7	t796	MSSA	2013	blood
1314B07	ST239	t030	MRSA	2013	blood
1314B38	ST239	t030	MRSA	2013	blood
1614B05	ST5	t954	MSSA	2016	blood
1614B06	ST2112	t954	MSSA	2016	blood
1614BY018	ST188	t2445	MSSA	2016	blood
1614BY153	ST1	t127	MSSA	2016	blood
1614BY791	ST1281	t164	MSSA	2016	blood
1614BY023	ST239	t030	MRSA	2016	blood
1811B32	ST5	t002	MSSA	2018	blood
1811B38	ST1	t127	MSSA	2018	blood
1811B22	ST8	t9101	MSSA	2018	blood
1811B67	ST15	t84	MSSA	2018	blood
1811B69	ST15	t84	MSSA	2018	blood
1811B46	ST188	t189	MSSA	2018	blood
1811B57	ST188	t189	MSSA	2018	blood
1811B78	ST188	t189	MSSA	2018	blood
1811B50	ST217	t309	MSSA	2018	blood
1811B80	ST398	t34	MSSA	2018	blood
1811B63	ST630	t4549	MRSA	2018	blood
1811B52	ST630	t4549	MSSA	2018	blood
1811B66	ST965	t62	MSSA	2018	blood
1811B71	ST1281	t164	MSSA	2018	blood
1811B16	ST2631	t164	MSSA	2018	blood
1811B17	ST2631	t164	MSSA	2018	blood
TJ14	ST5	t2460	MSSA	2016	blood
TJ02	ST630	t377	MSSA	2016	blood
TJ05	ST7	t091	MSSA	2016	blood
TJ09	ST217	t309	MSSA	2016	blood
TJ10	ST88	t2460	MSSA	2016	blood
TJ13	ST59	t437	MSSA	2016	blood
TJ15	unknown	t4938	MSSA	2016	blood
TJ01	ST5	t2460	MRSA	2016	blood
TJ03	ST5	t796	MRSA	2016	blood
TJ04	ST5	t2460	MRSA	2016	blood
TJ06	ST5	t548	MRSA	2016	blood
TJ07	ST5	NA	MRSA	2016	blood
TJ08	ST5	t2460	MRSA	2016	blood
TJ11	ST5	t2460	MRSA	2016	blood
TJ12	ST239	t030	MRSA	2016	blood
TJ16	ST59	t437	MRSA	2016	blood
TJ17	ST59	t437	MRSA	2016	blood
WH13048	ST121	t645	MSSA	2013	blood
WH13042	ST239	t030	MRSA	2013	blood
WH13043	ST239	t030	MRSA	2013	blood
WH13044	ST239	t030	MRSA	2013	blood
WH13049	ST239	t030	MRSA	2013	blood
WH13051	unknown	t030	MRSA	2013	blood
WH13056	ST239	t030	MRSA	2013	blood
WH13057	ST239	t030	MRSA	2013	blood
WH13059	ST239	t030	MRSA	2013	blood
WH13041	ST59	t437	MRSA	2013	blood
1905BS01	ST239	t030	MRSA	2019	blood
1905BS02	ST5	t2460	MRSA	2019	blood
1905BS03	ST59	t437	MRSA	2019	blood
1905BS04	unknown	t2874	MSSA	2019	blood
1905BS05	ST7	t796	MSSA	2019	blood
1905BS06	unknown	t2765	MSSA	2019	blood
1905BS07	ST1281	t164	MSSA	2019	blood
1905BS08	ST5	t2460	MRSA	2019	blood
1905BS09	ST6	t701	MSSA	2019	blood
1905BS10	unknown	t2464	MSSA	2019	blood
1905BS11	ST239	t030	MRSA	2019	blood
1905BS12	ST15	t084	MSSA	2019	blood
1905BS13	ST1821	t377	MSSA	2019	blood
1905BS14	unknown	t9121	MSSA	2019	blood
1905BS15	ST1	t127	MSSA	2019	blood
1905BS16	unknown	t2526	MSSA	2019	blood
1905BS17	ST59	t441	MRSA	2019	blood
1905BS18	unknown	t2019	MSSA	2019	blood
1905BS19	ST59	t437	MRSA	2019	blood
1905BS20	ST239	t030	MRSA	2019	blood
1905BS22	ST59	t437	MRSA	2019	blood
1905BS23	unknown	t114	MRSA	2019	blood
1905BS24	unknown	t026	MRSA	2019	blood
1905BS25	ST5	t2460	MRSA	2019	blood
1905BS26	unknown	无条带,未切胶，不测序	MRSA	2019	blood
1905BS27	unknown	无条带,未切胶，不测序	MSSA	2019	blood
1905BS28	ST59	t163	MRSA	2019	blood
1905BS29	unknown	t3385	MRSA	2019	blood
1905BS30	ST7	t091	MSSA	2019	blood
1905BS31	unknown	t116	MSSA	2019	blood
1905BS32	unknown	t015	MRSA	2019	blood
1905BS33	ST398	t034	MRSA	2019	blood
1309B29	unknown	NA	MSSA	2013	blood
1309B15	ST398	t034	MSSA	2013	blood
1309B16	ST6	t2915	MSSA	2013	blood
1309B27	ST6	t2915	MSSA	2013	blood
1609B01	ST5	t214	MSSA	2016	blood
1609B08	ST217	t309	MSSA	2016	blood
1609B17	ST398	t1451	MSSA	2016	blood
1609B22	ST965	t062	MSSA	2016	blood
1609B32	ST121	t2524	MSSA	2016	blood
1609B09	ST59	t163	MRSA	2016	blood
1609B14	ST59	t437	MRSA	2016	blood
1609B38	ST239	t030	MRSA	2016	blood
1609B43	ST3355	t437	MRSA	2016	blood
1609B69	ST3355	t437	MRSA	2016	blood
1609B74	ST239	t037	MRSA	2016	blood
1609B79	ST239	t030	MRSA	2016	blood
1806B08	ST5	t2460	MRSA	2018	blood
1806B20	ST5	t2460	MRSA	2018	blood
1806B19	ST7	t91	MSSA	2018	blood
1806B22	ST7	t91	MSSA	2018	blood
1806B35	ST239	t30	MRSA	2018	blood
1806B50	ST398	t571	MSSA	2018	blood
1912BS01	ST5	t548	MSSA	2020	blood
1912BS02	unknown	t9353	MRSA	2020	blood
1912BS03	ST338	t437	MRSA	2020	blood
1912BS04	ST239	t030	MRSA	2020	blood
1912BS05	ST22	t309	MSSA	2020	blood
1912BS06	ST59	t437	MRSA	2020	blood
1912BS07	ST59	t437	MRSA	2020	blood
1912BS08	unknown	t6605	MSSA	2020	blood
1912BS09	ST5	t002	MSSA	2020	blood
1912BS10	ST239	t030	MRSA	2020	blood
1912BS11	ST239	t030	MRSA	2020	blood
1912BS12	unknown	新分型	MRSA	2020	blood
1912BS13	ST630	t377	MSSA	2020	blood
1912BS14	ST1232	t034	MRSA	2020	blood
1912BS15	unknown	t223	MSSA	2020	blood
1912BS16	ST5	t2460	MRSA	2020	blood
1912BS17	ST239	t030	MRSA	2020	blood
1912BS18	ST239	t030	MRSA	2020	blood
1912BS19	ST22	t309	MSSA	2020	blood
1912BS20	ST5	t2460	MRSA	2020	blood
1912BS21	ST398	t034	MSSA	2020	blood
1912BS22	ST59	t437	MRSA	2020	blood
1912BS23	ST965	t062	MSSA	2020	blood
1912BS24	ST6	t701	MSSA	2020	blood
1912BS25	ST338	t437	MRSA	2020	blood
1912BS26	ST965	t062	MSSA	2020	blood
1912BS27	unknown	t148	MSSA	2020	blood
1912BS28	ST6	t701	MSSA	2020	blood
1912BS29	ST398	t034	MRSA	2020	blood
1912BS30	ST239	t030	MRSA	2020	blood
XJ13050	unknown	NA	MSSA	2013	blood
XJ13039	ST188	t189	MSSA	2013	blood
XJ13049	ST22	t309	MSSA	2013	blood
XJ13045	unknown	t030	MSSA	2013	blood
1309B79	unknown	NA	MRSA	2013	blood
1309B41	ST102	NA	MRSA	2013	blood
1309B37	ST2133	NA	MRSA	2013	blood
1309B22	ST239	t030	MRSA	2013	blood
1309B48	ST239	t030	MRSA	2013	blood
1309B63	ST239	t030	MRSA	2013	blood
XJ13044	unknown	t4614	MRSA	2013	blood
XJ13046	ST239	t030	MRSA	2013	blood
XJ13043	ST239	t037	MRSA	2013	blood
1311B55	unknown	t5268	MSSA	2013	blood
1311B23	ST1	t127	MSSA	2013	blood
1311B50	ST1	t127	MSSA	2013	blood
1311B69	ST188	t189	MSSA	2013	blood
1311B08	ST7	t289	MSSA	2013	blood
1311B64	ST7	t289	MSSA	2013	blood
1611B34	ST5	t548	MSSA	2016	blood
1611B19	ST6	t5268	MSSA	2016	blood
1611B25	ST630	t377	MSSA	2016	blood
1611B44	unknown	t357	MSSA	2016	blood
1611B47	ST7	t091	MSSA	2016	blood
1611B50	ST188	t189	MSSA	2016	blood
1611B24	ST59	t437	MRSA	2016	blood
1913BS01	unknown	t2409	MSSA	2019	blood
1913BS02	ST630	t377	MSSA	2019	blood
1913BS03	ST188	t189	MSSA	2019	blood
1913BS04	unknown	t617	MSSA	2019	blood
1913BS05	unknown	t2091	MSSA	2019	blood
1913BS06	unknown	t3235	MRSA	2019	blood
1913BS07	ST338	t437	MRSA	2019	blood
1913BS08	unknown	t2019	MSSA	2019	blood
1913BS09	unknown	t5554	MRSA	2019	blood
1913BS10	ST1	t127	MRSA	2019	blood
1913BS12	unknown	t3844	MSSA	2019	blood
1913BS13	ST6	t701	MSSA	2019	blood
1913BS14	ST188	t189	MSSA	2019	blood
1913BS15	unknown	t2526	MSSA	2019	blood
1913BS16	unknown	t12282	MSSA	2019	blood
1913BS17	unknown	t011	MSSA	2019	blood
1913BS18	ST188	t189	MSSA	2019	blood
1913BS19	ST398	t034	MSSA	2019	blood
1913BS20	ST59	t441	MSSA	2019	blood
1913BS21	ST188	t189	MSSA	2020	blood
1913BS22	unknown	t2019	MSSA	2020	blood
1913BS23	unknown	无条带,未切胶，不测序	MSSA	2020	blood
1913BS24	ST1	t127	MRSA	2020	blood
1913BS25	ST239	t037	MRSA	2020	blood
1913BS26	ST2631	t164	MSSA	2020	blood
1913BS27	ST398	t034	MSSA	2020	blood
1913BS28	ST7	t091	MSSA	2020	blood
1913BS29	ST188	t189	MSSA	2020	blood
1913BS30	unknown	t2325	MSSA	2020	blood
1310B21	ST5	t179	MSSA	2013	blood
1310B18	unknown	#N/A	MSSA	2013	blood
1907BS01	ST398	t034	MRSA	2019	blood
1907BS02	unknown	t078	MSSA	2019	blood
1907BS03	ST1	t127	MSSA	2019	blood
1907BS04	ST5	t002	MRSA	2019	blood
1907BS05	ST398	t034	MRSA	2019	blood
1907BS06	unknown	t2613	MSSA	2019	blood
1907BS07	ST630	t377	MSSA	2019	blood
1907BS08	unknown	t114	MSSA	2019	blood
1907BS09	ST1821	t4549	MRSA	2019	blood
1907BS11	ST15	t084	MSSA	2019	blood
1907BS13	ST1	t127	MSSA	2019	blood
1907BS14	ST5	t311	MRSA	2019	blood
1907BS15	ST22	t309	MRSA	2019	blood
1907BS16	unknown	t1456	MRSA	2019	blood
1907BS17	ST398	t571	MSSA	2019	blood
1907BS18	ST7	t091	MSSA	2019	blood
1907BS20	ST5	t311	MRSA	2019	blood
1907BS21	ST5	t311	MRSA	2019	blood
1907BS22	ST630	t4549	MSSA	2019	blood
1907BS23	ST6	t701	MSSA	2019	blood
1907BS24	ST7	t091	MSSA	2019	blood
1907BS25	ST188	t189	MSSA	2019	blood
1907BS26	ST1281	t164	MSSA	2019	blood
1907BS27	ST188	t189	MSSA	2019	blood
1907BS28	ST6	t701	MSSA	2019	blood
1907BS29	ST630	t377	MSSA	2019	blood
1907BS30	ST5	t2460	MRSA	2019	blood
1907BS31	ST5	t311	MRSA	2019	blood
1907BS32	ST188	t189	MSSA	2019	blood
1907BS33	unknown	t3386	MSSA	2019	blood
1907BS34	ST7	t091	MSSA	2019	blood
1907BS35	ST7	t796	MSSA	2019	blood
1907BS36	ST59	t437	MRSA	2019	blood
1907BS37	unknown	t1019	MSSA	2019	blood
1907BS38	ST188	t189	MSSA	2019	blood
1907BS39	ST5	t002	MRSA	2019	blood
1907BS40	unknown	t2310	MRSA	2019	blood
ZJ13054	ST5	t311	MRSA	2013	blood
ZJ13063	ST5	t319	MRSA	2013	blood
ZJ13053	ST1	t127	MSSA	2013	blood
ZJ13064	ST188	t189	MSSA	2013	blood
ZJ13051	ST630	t377	MSSA	2013	blood
1610B15	ST5	t586	MRSA	2016	blood
1610B49	ST5	t586	MRSA	2016	blood
1610B51	ST5	t586	MRSA	2016	blood
1610B61	ST5	t311	MRSA	2016	blood
1610B69	ST5	t311	MRSA	2016	blood
1610B76	ST5	t586	MRSA	2016	blood
1610B26	ST6	t8657	MSSA	2016	blood
1610B50	ST188	t189	MSSA	2016	blood
1610B73	ST25	t078	MSSA	2016	blood
1610B75	ST6	t304	MSSA	2016	blood
1610B30	ST6	t8657	MRSA	2016	blood
1610B45	ST59	t437	MRSA	2016	blood
1610B58	ST764	t002	MRSA	2016	blood
S14	ST5	t548	MSSA	2016	blood
S01	ST630	t5773	MSSA	2016	blood
S02	ST6	t701	MSSA	2016	blood
S03	ST188	t189	MSSA	2016	blood
S04	ST6	t701	MSSA	2016	blood
S05	ST965	t062	MSSA	2016	blood
S06	ST7	t091	MSSA	2016	blood
S07	ST25	t078	MSSA	2016	blood
S08	ST7	t091	MSSA	2016	blood
S09	ST188	t2174	MSSA	2016	blood
S10	ST1281	t164	MSSA	2016	blood
S12	ST15	t144	MSSA	2016	blood
S13	ST1	t1381	MSSA	2016	blood
S15	ST1821	t5554	MSSA	2016	blood
S16	ST6	t1381	MSSA	2016	blood
S17	ST30	t338	MSSA	2016	blood
S11	ST88	t12440	MRSA	2016	blood
S18	ST5	t311	MRSA	2016	blood
S19	ST5	t311	MRSA	2016	blood
S20	ST5	t311	MRSA	2016	blood
S21	ST5	t311	MRSA	2016	blood
ZJS13023	ST5	t311	MRSA	2013	blood
ZJS13024	ST5	t311	MRSA	2013	blood
ZJS13007	unknown	t10859	MSSA	2013	blood
ZJS13020	ST15	t346	MSSA	2013	blood
ZJS13022	ST225	t4336	MSSA	2013	blood
ZJS13011	ST239	t037	MRSA	2013	blood
1903BS01	ST1	t127	MSSA	2019	blood
1903BS02	ST59	t437	MRSA	2019	blood
1903BS04	ST1	t127	MSSA	2019	blood
1903BS05	unknown	t116	MRSA	2019	blood
1903BS06	unknown	t2310	MRSA	2019	blood
1903BS07	ST5	t548	MSSA	2019	blood
1903BS08	ST15	t084	MSSA	2019	blood
1903BS09	ST6	t701	MSSA	2019	blood
1903BS10	ST630	t4549	MSSA	2019	blood
1903BS11	ST7	t091	MSSA	2019	blood
1903BS12	ST398	t034	MRSA	2019	blood
1903BS13	ST1	t127	MSSA	2019	blood
1903BS14	ST398	t034	MRSA	2019	blood
1903BS15	ST7	t091	MSSA	2019	blood
1903BS16	unknown	t286	MSSA	2019	blood
1903BS17	ST398	t571	MSSA	2019	blood
1903BS18	ST965	t062	MRSA	2019	blood
1903BS19	ST1	t127	MRSA	2019	blood
1903BS20	ST1281	t164	MSSA	2019	blood
1903BS21	ST6	t701	MSSA	2019	blood
1903BS23	ST188	t189	MSSA	2019	blood
1903BS24	ST5	t311	MRSA	2019	blood
1903BS25	unknown	t11041	MSSA	2019	blood
1903BS26	ST22	t309	MSSA	2020	blood
1903BS27	ST188	t189	MSSA	2020	blood
1903BS28	ST5	t311	MRSA	2020	blood
1903BS29	ST15	t9833	MSSA	2020	blood
1903BS30	ST7	t091	MSSA	2020	blood
1903BS31	ST59	t437	MRSA	2020	blood
ZY02	ST188	t189	MSSA	2016	blood
ZY04	ST7	t091	MSSA	2016	blood
ZY06	ST630	t377	MSSA	2016	blood
ZY07	ST2814	t701	MSSA	2016	blood
ZY08	ST188	t189	MSSA	2016	blood
ZY11	ST188	t189	MSSA	2016	blood
ZY12	ST188	t189	MSSA	2016	blood
ZY13	ST8	t9101	MSSA	2016	blood
ZY01	ST59	t437	MRSA	2016	blood
ZY03	ST338	t437	MRSA	2016	blood
ZY05	ST965	t062	MRSA	2016	blood
ZY09	ST8	t9101	MRSA	2016	blood
ZY10	ST59	t163	MRSA	2016	blood
1307B40	ST5523	t570	MRSA	2013	blood
1307B78	ST5523	t570	MRSA	2013	blood
1307B69	ST25	t078	MSSA	2013	blood
1307B38	ST630	t377	MSSA	2013	blood
1307B61	ST700	t528	MSSA	2013	blood
1307B13	unknown	t189	MRSA	2013	blood
1307B39	ST239	t030	MRSA	2013	blood
1307B64	ST239	t459	MRSA	2013	blood
1307B17	ST72	t148	MRSA	2013	blood
1307B21	ST72	t148	MRSA	2013	blood
1607B66	ST5	t548	MSSA	2016	blood
1607B04	ST398	t571	MSSA	2016	blood
1607B15	ST7	t796	MSSA	2016	blood
1607B25	ST573	t10629	MSSA	2016	blood
1607B38	ST1	t127	MSSA	2016	blood
1607B64	unknown	t1046	MSSA	2016	blood
1607B65	unknown	t062	MSSA	2016	blood
1607B69	ST188	t189	MSSA	2016	blood
1607B56	ST59	t437	MRSA	2016	blood
SY13041	ST5	t570	MRSA	2013	blood
SY13027	ST1	t127	MSSA	2013	blood
SY13028	ST1	t127	MSSA	2013	blood
SY13022	ST25	t078	MSSA	2013	blood
SY13029	ST398	t571	MSSA	2013	blood
SY13055	ST59	t437	MSSA	2013	blood
SY13045	ST72	t148	MSSA	2013	blood
SY13046	ST239	t030	MRSA	2013	blood
SY13054	ST239	t459	MRSA	2013	blood
1916BS01	ST59	t437	MRSA	2019	blood
1916BS02	ST59	t437	MRSA	2019	blood
1916BS03	unknown	t078	MSSA	2019	blood
1916BS04	ST59	t437	MRSA	2019	blood
1916BS05	unknown	t5763	MSSA	2019	blood
1916BS06	ST764	t002	MRSA	2019	blood
1916BS07	unknown	t1250	MSSA	2019	blood
1916BS08	ST7	t091	MSSA	2019	blood
1916BS09	unknown	t081	MSSA	2019	blood
1916BS10	ST188	t189	MSSA	2019	blood
1916BS11	ST59	t437	MRSA	2019	blood
1916BS12	ST3355	t437	MRSA	2019	blood
1916BS13	ST15	t085	MSSA	2019	blood
1916BS15	ST1281	t164	MSSA	2019	blood
1916BS16	ST965	t062	MSSA	2019	blood
1916BS18	ST59	t437	MSSA	2019	blood
1916BS19	unknown	t1627	MSSA	2019	blood
1916BS20	ST59	t437	MRSA	2019	blood
1916BS21	unknown	t078	MSSA	2019	blood
1916BS22	ST22	t309	MSSA	2019	blood
1916BS23	ST239	t030	MRSA	2019	blood
1916BS24	unknown	t706	MSSA	2019	blood
1916BS25	ST398	t034	MSSA	2019	blood
1916BS26	unknown	t1350	MSSA	2019	blood
1916BS27	unknown	t693	MSSA	2019	blood
1916BS28	ST59	t437	MRSA	2019	blood
1916BS29	unknown	t258	MSSA	2019	blood
1916BS30	ST15	t084	MSSA	2019	blood
1916BS31	ST188	t189	MSSA	2019	blood
1916BS32	ST15	t085	MSSA	2019	blood
1916BS33	ST59	t437	MRSA	2019	blood
1916BS34	unknown	t148	MSSA	2019	blood
1916BS35	unknown	t3993	MSSA	2019	blood
1916BS36	ST5	t2460	MRSA	2019	blood
1916BS37	unknown	t1764	MSSA	2020	blood
1916BS38	unknown	t078	MSSA	2020	blood
1916BS39	unknown	t2465	MRSA	2020	blood
1916BS40	ST59	t441	MSSA	2020	blood
1904BS01	unknown	t1714	MRSA	2019	blood
1904BS02	ST22	t309	MSSA	2019	blood
1904BS03	ST59	t441	MRSA	2019	blood
1904BS04	unknown	t363	MSSA	2019	blood
1904BS05	ST1281	t164	MRSA	2019	blood
1904BS06	ST59	t441	MRSA	2019	blood
1904BS07	unknown	t2325	MSSA	2019	blood
1904BS08	ST2990	t091	MSSA	2019	blood
1904BS09	ST764	t1084	MRSA	2019	blood
1904BS10	unknown	t8588	MSSA	2019	blood
1904BS11	unknown	t116	MSSA	2019	blood
1904BS12	unknown	t157	MRSA	2019	blood
1904BS13	unknown	t114	MRSA	2019	blood
1904BS14	unknown	t3401	MRSA	2019	blood
1904BS15	ST4441	t189	MSSA	2019	blood
1904BS16	ST5	t002	MSSA	2019	blood
1904BS17	unknown	t338	MSSA	2019	blood
1904BS18	ST2990	t091	MSSA	2019	blood
1904BS19	ST764	t1084	MRSA	2019	blood
1904BS20	unknown	t2310	MSSA	2019	blood
1904BS21	unknown	t3071	MSSA	2019	blood
1904BS22	ST7	t091	MSSA	2019	blood
1904BS23	ST764	t1084	MRSA	2019	blood
1904BS24	ST764	t1084	MRSA	2019	blood
1904BS25	ST338	t437	MRSA	2019	blood
1904BS26	ST15	t084	MSSA	2019	blood
1904BS28	ST398	t034	MRSA	2019	blood
1904BS29	unknown	t2613	MRSA	2019	blood
1904BS30	unknown	t3349	MSSA	2019	blood
1904BS31	unknown	t2613	MRSA	2019	blood
1904BS32	unknown	t116	MSSA	2019	blood
1904BS33	ST1	t127	MSSA	2019	blood
1904BS34	unknown	t346	MSSA	2019	blood
1904BS35	ST7	t796	MSSA	2019	blood
C18	ST5	t002	MSSA	2016	blood
C02	ST25	t11793	MSSA	2016	blood
C03	ST6	t701	MSSA	2016	blood
C04	ST188	t4445	MSSA	2016	blood
C05	ST6	t701	MSSA	2016	blood
C06	ST1	t127	MSSA	2016	blood
C07	ST398	t1928	MSSA	2016	blood
C08	ST121	t2091	MSSA	2016	blood
C11	ST7	t091	MSSA	2016	blood
C14	ST188	t189	MSSA	2016	blood
C15	ST7	t796	MSSA	2016	blood
C16	ST630	t377	MSSA	2016	blood
C17	ST965	t062	MSSA	2016	blood
C01	unknown	t2460	MRSA	2016	blood
C09	ST59	t437	MRSA	2016	blood
C10	ST59	t437	MRSA	2016	blood
C12	ST59	t437	MRSA	2016	blood
C13	ST338	t437	MRSA	2016	blood
C19	ST239	t030	MRSA	2016	blood
CQ13051	ST188	t189	MSSA	2013	blood
CQ13042	ST630	t3386	MSSA	2013	blood
CQ13045	ST239	t030	MRSA	2013	blood
1915BS01	ST59	t437	MRSA	2019	blood
1915BS02	ST59	t437	MSSA	2019	blood
1915BS03	ST22	t309	MSSA	2019	blood
1915BS04	ST398	t034	MSSA	2019	blood
1915BS05	unknown	t6356	MRSA	2019	blood
1915BS06	unknown	t1476	MRSA	2019	blood
1915BS07	unknown	t969	MRSA	2019	blood
1915BS08	ST59	t437	MRSA	2019	blood
1915BS09	ST188	t189	MSSA	2019	blood
1915BS10	unknown	无条带,未切胶，不测序	MSSA	2019	blood
1915BS11	ST1	t127	MSSA	2019	blood
1915BS12	ST188	t189	MSSA	2019	blood
1915BS13	ST5	t548	MSSA	2019	blood
1915BS14	ST7	t091	MSSA	2019	blood
1915BS15	ST59	t437	MSSA	2019	blood
1915BS16	ST59	t437	MRSA	2019	blood
1915BS17	ST1281	t164	MSSA	2019	blood
1915BS18	ST188	t189	MSSA	2019	blood
1915BS19	ST5	t548	MSSA	2019	blood
1915BS20	unknown	t6130	MSSA	2019	blood
1915BS21	unknown	t2592	MRSA	2019	blood
1915BS22	ST5	t548	MSSA	2019	blood
1915BS23	unknown	t3291	MSSA	2019	blood
1915BS24	ST7	t091	MSSA	2019	blood
1915BS25	ST22	t309	MRSA	2019	blood
1915BS26	ST1821	t4549	MSSA	2019	blood
1915BS27	ST7	t091	MSSA	2019	blood
1915BS28	unknown	t330	MSSA	2020	blood
1915BS29	ST630	t377	MSSA	2020	blood
1915BS30	unknown	t014	MSSA	2020	blood
